# Supplementary material for: Transcriptome and Proteome Response of Rhipicephalus annulatus Tick Vector to Babesia bigemina Infection
Source: Front Physiol. 2019 Apr 2;10:318. doi: 10.3389/fphys.2019.00318 (PMC6454348; doi:10.3389/fphys.2019.00318)
Supplement: Supplementary file 1 [file Table_1.xlsx]

## Sheet: Sup table 1
Supplementary Table S1: Primer sequences (5’ to 3’) and annealing temperature used for qPCR analysis
Putative genes	Protein encoded (UniProt ID)	Forward and reverse primers (5´-3´)	Annealing temperature (ºC)
death-associated protein kinase dapk-1	L7MKM3	AGGGTCACACGGACGTTATC	61.6
		GTCTCCATGCTCGTCAGTCA
apoptosis inhibitor 5	L7LVN8	AACGTAACCCCCAGTTCCTC	50
		GCCACCTTCAGCTTGTTCTC
bax inhibitor-1	G3MPQ7	GATGCCCAACACTGACACAG	54.5
		CTCCTGCCAGAACACCTTTC
voltage dependent anion-selective channel (VDAC)	E7CF11	CGCGACCTGTTCAACAAGAA	59.6
		CGTGTTGTCGGTGTTCCATT
mitochondrial ribosome small subunit component mediator of apoptosis DAP3	L7M383	CAACCTGACCACTACGCAGA	60
		GCAGGAGAGCTCCCATACAG
apoptosis antagonizing transcription factor	L7MAJ6	AGGCAGTGCAGGTCTCCTTA	54
		GCTTCTGCAACTGGATCCTC
serum amyloid A protein-like	A6N9S3	GACCGAACAGGGACACCTTA	48.5
		ACCTTCTACATCGGGACACG
dual oxidase 1	B7PVC0	ACACGGAGTTCATCCCTCAG	48.5
		GTCACGTTCGGGTTCGTACT
heat shock-related	L7M4B9	CCACTGCTGTACGGAGACAA	54.5
		TAGAACCGCTGGTGGAAGA
gp80	Q17174	ACAAGCCACACAAGGAGACC	56.5
		ATCCAGGCAACGTAGTGACC
heat shock protein	L7MFS4	CCACTGCTGTACGGAGACAA	60
		GTAGAACCGCTGGTGGAAGA
heat shock transcription factor	L7MFL0	GACATCTCGCCTAGGAGACC	58
		AGGAGGCTTGGTGTGTACT
queuine trna-ribosyltransferase	L7M340	TTCCCGCATACCTAACCATC	59.5
		GAGCACAGCTCAAACACGT
heat shock protein 90	A0A034WXL0	AAGGGCGTCGTAGACTCTGA	58.5
		GCCCAGCTTAATGTTCTTGC
small heat shock protein	E0YPC0	AGTCTCCAATCGTTCGTCGT	61.5
		GGTAGCGTCTCCACAGGTTC
60 kDa heat shock protein	L7M6W4	GCATTGTGTTTGGTGACGAG	60.5
		GTGTGTCGTCCTTGGTGATG
heat shock hsp20 protein	L7M7M1	CGAGAACAGGTACCACGACA	61.5
		GTCCAGTCGGAGACAGAAGC
heat shock 70 kDa protein	L7M6A7	AAGGAGCGCTACAATCTGGA	54
		TCACGGTCGTTCATAAAGCA
thioredoxin peroxidase	L7M1W2	AGCTGGTTCTTGATCGCATT	59
		TGGAAATTTGGGTTTTGCTC
glutathione peroxidase	Q2XW15	TTGACATCGATGGAAACGAA	61.5
		GAACTGGTTGCAGGGAAAAG
selenoprotein k	L7M5G4	TCAAGCAGATCATCGTCGTC	55
		CCAGGAATGGAGCAGTTCAT
cold shock domain protein	L7MEMO	CACTACAGCCAGTTCTCGGG	59
		CACCTCATCGCTAAGCACCT
tumor Rejection Antigen (GP96)	B7QC85 *	CGGCTGTTGAAGAAGGGCTA	60
		CCCTCGTCAACCTTGAGACC
denylate kinase isoenzyme 6 homolog	L7M323	ACGTCCCCAACATTCTCATC	58.5
		CCGTCGTAGAGCTCGTTTTC
bola bacterial stress-induced morphogen-related protein	L7M2W8 *	TGAGCTGGAGGACGTTTCAG	56
		CATTCACCAGACGATGCTGC
cytochrome c oxidase Subunit 1	A0A059VIA9	AGTTGAATCGGGAACAGGAA	58
		GATGATGCCCCAGCTAAATG
β-actin	**	GACATCAAGGAGAAGCT(TC)TGC	60.5
		CGTTGCCGATGGTGAT(GC)
16S rRNA	***	GACAAGAAGACCCTA	56
		ATCCAACATCGAGGT
elongation factor	**	CGTCTACAAGATTGGTGGCATT	60.5
		CTCAGTGGTCAGGTTGGCAG
β-tubulin	**	AACATGGTGCCCTTCCCACG	60.5
		GCAGCCATCATGTTCTTTGC
* Villar et al, 2014
**Nijhof et al, 2009
*** Ferrolho et al, 2017
