# Supplementary material for: Transcriptome and Proteome Response of Rhipicephalus annulatus Tick Vector to Babesia bigemina Infection
Source: Front Physiol. 2019 Apr 2;10:318. doi: 10.3389/fphys.2019.00318 (PMC6454348; doi:10.3389/fphys.2019.00318)
Supplement: Supplementary file 4 [file Table_4.xlsx]

## Sheet: Table S4
Supplementary Table S4: List of antibodies and conditions used for the validation of protein representation by western-blot.
Target protein	Protein name	Antibody code/name	Dilution	Molecular Weight (kDa)
B7QIB6	Ran	271376 †	1 : 100	25.21
B7PUK8	Clatrin HC	12734 †	1 : 200	184.65
‡	4D8/subolesin	‡	1 : 100	25,2
† From Santa Cruz Biotechnology
‡ Prudencio et al, 2010
