# Supplementary material for: Transcriptome and Proteome Response of Rhipicephalus annulatus Tick Vector to Babesia bigemina Infection
Source: Front Physiol. 2019 Apr 2;10:318. doi: 10.3389/fphys.2019.00318 (PMC6454348; doi:10.3389/fphys.2019.00318)
Supplement: Supplementary file 5 [file Table_5.xlsx]

## Sheet: Sup table 5 (2)
Supplementary Table S5: List of primers used for double-stranded RNA synthesis.
Target gene	Protein encoded (Uniprot ID)	Upstream/downstream primer sequence 5´-3´*	Fragment size (bp)	PCR annealing temperature (ºC)
death-associated protein kinase dapk-1	L7MKM3	CATCCCGGTACGAAGAAGAA	487	65
		CACCCAGACACTGGTCACAC
bax inhibitor-1	G3MPQ7	ACTTTGGAGGCAGCATTGTC	420	65
		CTGTAGTGGGAGGCAGGAAC
gp80	Q17174	CCTACGTCAAGACCCTGCTC	468	65
		CAGAGGTCTCAGCCAGCAC
heat shock protein	L7MFS4	ACTACGGACGCTCCTTCCTT	407	65
		CTTGCTCTTGTCCACCTTGG
heat shock transcription factor	L7MFL0	CGCTGTTCCTGTAGTGTCCA	436	65
		GCTGGAAGTAGCAAGGGTTG
queuine trna-ribosyltransferase	L7M340	GCCCACATTGAACAAGGACT	426	64
		ATCCAGGCAACGTAGTGACC
*All primers contained T7 promoter sequences (5´-TAATACGACTCACTATAGGGTACT-3´) at the 5´end.
